# Supplementary material for: Evidence for the Loss of Pneumatization and Pneumosteal Tissues in Secondarily Aquatic Archosaurs
Source: Integr Org Biol. 2025 Dec 3;7(1):obaf039. doi: 10.1093/iob/obaf039 (PMC12690268; doi:10.1093/iob/obaf039)
Supplement: obaf039_Supplemental_Files [file obaf039_supplemental_files.zip]

Archive with 4 entries (4 files):
- AC_Cerv_5689_CPL-01.png
- AC_Cerv_5689_reg-01.png
- AO_Cerv_4950_CPL-01.png
- AO_Cerv_4950_reg-01.png
